# Supplementary material for: An instrumented approach to quantify wrist and finger flexor spasticity: A study protocol
Source: PLoS One. 2025 Jul 31;20(7):e0328528. doi: 10.1371/journal.pone.0328528 (PMC12312980; doi:10.1371/journal.pone.0328528)
Supplement: S4 File — (XLSX) [file pone.0328528.s004.xlsx]

## Sheet: Patienten
subject	measurement	side	EMGchange [%]
SP1	preop	right	29.1565		Preop (n = 10)	mean	19.0668
SP1	postop	right	4.8712			SD	21.0694
SP2	preop	right	6.40133
SP2	postop	right	11.109		Preop (n = 7)	mean	21.7365
SP3	preop	left	0.165033			SD	23.68
SP3	postop	left	4.48141		Postop (n = 7)	mean	7.42379
SP4	preop	left	74.1079			SD	4.22429
SP4	postop	left	7.519
SP5	preop	right	25.0937		NORM	mean	0.0352
SP5	postop	right	3.70703			SD	0.103811
SP6	preop	left	11.7618
SP7	preop	left	2.64437
SP7	postop	left	4.3263
SP8	preop	right	14.587
SP8	postop	right	15.9526
SP9	preop	left	0.223733
SP10	preop	right	26.5272
N1	NORM	left	-0.0272667
N1	NORM	right	0.0208
N2	NORM	left	-0.0400333
N2	NORM	right	0.202333
N3	NORM	left	0.228667
N3	NORM	right	0.00173333
N4	NORM	left	-0.255867
N4	NORM	right	0.160367
N5	NORM	left	0.0791
N5	NORM	right	0.00463333
N6	NORM	left	-0.0615333
N6	NORM	right	0.00616667
N7	NORM	left	0.00166667
N7	NORM	right	0.142833
N8	NORM	left	-0.00473333
N8	NORM	right	0.0365667
N9	NORM	left	0.129633
N9	NORM	right	0.0638667
N10	NORM	left	0.0189
N10	NORM	right	-0.00383333
